# Supplementary material for: Optimizing seawater temperature conditions to increase the productivity of ex situ coral nurseries
Source: PeerJ. 2022 Mar 9;10:e13017. doi: 10.7717/peerj.13017 (PMC8917797; doi:10.7717/peerj.13017)
Supplement: Supplemental Information 1 [file peerj-10-13017-s001.csv]

Temperature treatment	Species	Rep	Genotype	Slope	Overall growth change cm^2	% change (final-initial/initial)
High	A. palmata	1	AP5	0.457988095	2.9515	320.640956
High	A. palmata	2	AP5	0.792166667	4.8055	536.9273743
High	A. palmata	3	AP5	0.689220238	4.688	498.4582669
High	A. palmata	4	AP5	0.896857143	5.902	698.875074
High	A. palmata	1	AP20	1.309095238	8.1505	728.6991506
High	A. palmata	2	AP20	0.722419048	4.75	388.5480573
High	A. palmata	3	AP20	0.944488095	6.211	577.7674419
High	A. palmata	4	AP20	1.216244048	7.5	695.7328386
High	A. palmata	1	AP24	1.024416667	6.5045	567.582897
High	A. palmata	2	AP24	0.959386905	6.0595	545.9009009
High	A. palmata	3	AP24	1.000178571	6.573	723.8986784
High	A. palmata	4	AP24	0.777541667	5.0145	462.8057222
High	M. cavernosa	1	MC1	0.927369048	5.794	281.8093385
High	M. cavernosa	2	MC1	0.900095238	5.263	271.0790626
High	M. cavernosa	3	MC1	0.766142857	4.9275	263.9967854
High	M. cavernosa	4	MC1	0.95972619	6.2655	358.8487973
High	M. cavernosa	1	MC11	0.732833333	4.992	212.6517572
High	M. cavernosa	2	MC11	0.113095238	0.914	52.90882779
High	M. cavernosa	3	MC11	0.479607143	3.4405	196.6
High	M. cavernosa	4	MC11	0.465392857	3.1545	178.6240091
High	M. cavernosa	1	MC36	0.158714286	0.931	33.75634518
High	M. cavernosa	2	MC36	0.050446429	0.391	16.30185533
High	M. cavernosa	3	MC36	0.039684524	0.3325	13.12931885
High	M. cavernosa	4	MC36	0.061761905	0.4385	23.9552035
Control	A. palmata	1	AP5	1.25077381	7.7025	726.993865
Control	A. palmata	2	AP5	1.206672619	7.6315	875.6741251
Control	A. palmata	3	AP5	1.236755952	7.1895	657.4759945
Control	A. palmata	4	AP5	1.235779762	7.253	761.0703043
Control	A. palmata	1	AP20	1.224797619	7.386	752.9051988
Control	A. palmata	2	AP20	1.440779762	8.788	727.4834437
Control	A. palmata	3	AP20	1.256482143	7.878	728.7696577
Control	A. palmata	4	AP20	1.388095238	8.5445	794.4676894
Control	A. palmata	1	AP24	1.411053571	8.8115	723.1432089
Control	A. palmata	2	AP24	1.277886905	8.163	676.8656716
Control	A. palmata	3	AP24	1.564083333	9.286	1104.161712
Control	A. palmata	4	AP24	1.382077381	8.5315	784.5057471
Control	M. cavernosa	1	MC1	0.678571429	4.2855	238.0172174
Control	M. cavernosa	2	MC1	0.590779762	4.071	228.9651294
Control	M. cavernosa	3	MC1	0.329375	2.22	143.2258065
Control	M. cavernosa	4	MC1	0.363232143	2.6095	129.0873114
Control	M. cavernosa	1	MC11	-0.01222619	-0.0635	-4.377800758
Control	M. cavernosa	2	MC11	-0.027747024	-0.0615	-3.701474571
Control	M. cavernosa	3	MC11	-0.053660714	-0.266	-15.48311991
Control	M. cavernosa	4	MC11	0.024196429	0.2025	13.83669286
Control	M. cavernosa	1	MC36	-0.037184524	-0.2595	-17.43365805
Control	M. cavernosa	2	MC36	-0.083178571	-0.5765	-34.94998484
Control	M. cavernosa	3	MC36	-0.010458333	0.009	0.651230101
Control	M. cavernosa	4	MC36	-0.008041667	0.086	5.338299193
