# Supplementary material for: Optimizing seawater temperature conditions to increase the productivity of ex situ coral nurseries
Source: PeerJ. 2022 Mar 9;10:e13017. doi: 10.7717/peerj.13017 (PMC8917797; doi:10.7717/peerj.13017)
Supplement: Supplemental Information 2 [file peerj-10-13017-s002.rmd]

---
title: "SR analysis DM temp"
author: "Chelsea Petrik"
date: "9/27/2021"
output: html_document
---
##load df
SAtempDM <- read_csv("C:/Users/cpetrik/Downloads/SAtempDM.csv",
col_types = cols(Rep = col_character()))
View(SAtempDM)


##Filter
APALSA<-SAtempDM %>% filter(SAtempDM$Speceis%in%c("APAL"))
MCAVSA<-SAtempDM %>% filter(SAtempDM$Speceis%in%c("MCAV"))

##APAL*treatment
apalcox<-coxph(Surv(APALSA$`Time (months)`,APALSA$Status)~APALSA$Temperature,data=APALSA)
summary(apalcox)


##MCAV*treatment

mcavcox<-coxph(Surv(MCAVSA$`Time (months)`,MCAVSA$Status)~MCAVSA$Temperature,data=MCAVSA)
summary(mxaccox)

##Both species
coxph(Surv(SAtempDM$`Time (months)`,SAtempDM$Status)~SAtempDM$Species,data=SAtempDM)

Call:
coxph(formula = Surv(SAtempDM$`Time (months)`, SAtempDM$Status) ~ 
    SAtempDM$Species, data = SAtempDM)

                     coef exp(coef) se(coef)  z  p
SAtempDM$SpeciesMCAV   NA        NA        0 NA NA

Likelihood ratio test=0  on 0 df, p=1
n= 288, number of events= 0
