# Supplementary material for: Optimizing seawater temperature conditions to increase the productivity of ex situ coral nurseries
Source: PeerJ. 2022 Mar 9;10:e13017. doi: 10.7717/peerj.13017 (PMC8917797; doi:10.7717/peerj.13017)
Supplement: Supplemental Information 3 [file peerj-10-13017-s003.csv]

Species	Temp	genotype	avg	sd	c	se
A. palmata	Control	AP20	750.9064974	31.30628997	4	15.65314498
A. palmata	High	AP20	597.6868721	153.7455216	4	76.87276081
A. palmata	Control	AP24	822.169085	193.0954642	4	96.54773212
A. palmata	High	AP24	575.0470496	109.0261964	4	54.51309822
A. palmata	Control	AP5	755.3035722	91.09335811	4	45.54667905
A. palmata	High	AP5	513.7254178	155.2776237	4	77.63881185
M. cavernosa	Control	MC1	184.8238662	56.61255999	4	28.30627999
M. cavernosa	High	MC1	293.9334959	43.89200116	4	21.94600058
M. cavernosa	Control	MC11	-2.431425594	12.11610228	4	6.058051138
M. cavernosa	High	MC11	160.1961485	72.86285409	4	36.43142704
M. cavernosa	Control	MC36	-11.5985284	18.40518014	4	9.202590071
M. cavernosa	High	MC36	21.78568071	9.183473895	4	4.591736947
