# Supplementary material for: Optimizing seawater temperature conditions to increase the productivity of ex situ coral nurseries
Source: PeerJ. 2022 Mar 9;10:e13017. doi: 10.7717/peerj.13017 (PMC8917797; doi:10.7717/peerj.13017)
Supplement: Supplemental Information 4 [file peerj-10-13017-s004.rmd]

---
title: "Temp DM figures"
author: "Chelsea Petrik"
date: "9/29/2021"
output: html_document
---

## df
tempDM1 <- read_csv("C:/Users/cpetrik/Downloads/tempDM1.csv")
View(tempDM1)


##figure
ggplottemp<-ggplot(data=tempDM1,aes(x=tempDM1$Tank,y=tempDM1$AVG))+geom_bar(stat="identity",position="dodge")+theme_minimal()+coord_cartesian(ylim=c(24,30))+xlab("Treatment")+ylab("Temperature (°C)")+scale_fill_manual(values=c("grey75"))+geom_errorbar(aes(ymin=tempDM1$AVG-tempDM1$SE,ymax=tempDM1$AVG+tempDM1$SE),position="dodge")
ggplottemp
