# Supplementary material for: Optimizing seawater temperature conditions to increase the productivity of ex situ coral nurseries
Source: PeerJ. 2022 Mar 9;10:e13017. doi: 10.7717/peerj.13017 (PMC8917797; doi:10.7717/peerj.13017)
Supplement: Supplemental Information 5 [file peerj-10-13017-s005.rmd]

---
title: "GR stats code"
author: "Chelsea Petrik"
date: "9/29/2021"
output: html_document
---
#DF and filtering
grDM1 <- read_csv("C:/Users/cpetrik/Downloads/grDM1.csv",
col_types = cols(`Temperature treatment` = col_factor(levels = c("High",
"Control"))))
View(grDM1)

APAL<-grDM1 %>% filter(grDM1$Species%in%c("A. palmata"))
MCAV<-grDM1 %>% filter(grDM1$Species%in%c("M. cavernosa"))


#APAL genotypes *treatment

-checking weight of random factor
model2<-lmer(APAL$`% change (final-initial/initial)`~APAL$`Temperature treatment`*APAL$Genotype+(1|APAL$Rep),data=APAL)
rand(model2)
anova(model2)

##Two way anova
aov2<-aov(APAL$`% change (final-initial/initial)`~APAL$`Temperature treatment`*APAL$Genotype+(1|APAL$Rep),data=APAL)
summary(aov2)
TukeyHSD(aov2)

###checking assumptions

shapiro.test(aov2$residuals)
qqPlot(aov2)
plot(aov2$residuals)
leveneTest(APAL$`% change (final-initial/initial)`~APAL$`Temperature treatment`*APAL$Genotype)

#MCAV two way anova - treatment, genotype, rep random factor

-checking weight of random factor
model3<-lmer(MCAV$`% change (final-initial/initial)`~MCAV$`Temperature treatment`*MCAV$Genotype+(1|MCAV$Rep),data=MCAV)
model3
anova(model3)
rand(model3)

##Two way anova
aov3<-aov(MCAV$`% change (final-initial/initial)`~MCAV$`Temperature treatment`*MCAV$Genotype+(1|MCAV$Rep),data=MCAV)
summary(aov3)
TukeyHSD(aov3)

###Assumptinos check
shapiro.test(aov3$residuals)
qqPlot(aov3$residuals)
plot(aov3$residuals)
leveneTest(MCAV$`% change (final-initial/initial)`~MCAV$`Temperature treatment`*MCAV$Genotype)

#comparing species - two way anova
aov<-aov(size~species*temperature,data=grDM1)
summary(aov)
TukeyHSD(aov)

###assumptions check
 shapiro.test(aov$residuals)
 leveneTest(aov)
 qqPlot(aov$residuals)
 plot(aov$residuals)
