# Supplementary material for: Optimizing seawater temperature conditions to increase the productivity of ex situ coral nurseries
Source: PeerJ. 2022 Mar 9;10:e13017. doi: 10.7717/peerj.13017 (PMC8917797; doi:10.7717/peerj.13017)
Supplement: Supplemental Information 6 [file peerj-10-13017-s006.csv]

Species	Temp	AVG	SD	C	SE
A. palmata	Control	776.1263849	117.7246695	12	33.98418481
A. palmata	High	562.1531132	132.8030617	12	38.33694172
M. cavernosa	Control	56.93130406	99.7171973	12	28.78587535
M. cavernosa	High	158.6384417	124.3539464	12	35.89789221
