# Supplementary material for: Optimizing seawater temperature conditions to increase the productivity of ex situ coral nurseries
Source: PeerJ. 2022 Mar 9;10:e13017. doi: 10.7717/peerj.13017 (PMC8917797; doi:10.7717/peerj.13017)
Supplement: Supplemental Information 7 [file peerj-10-13017-s007.rmd]

---
title: "Figures code"
author: "Chelsea Petrik"
date: "9/29/2021"
output: html_document
---
##DF
percentDM <- read_csv("C:/Users/cpetrik/Downloads/percentDM.csv")
View(percentDM)

grDM1 <- read_csv("C:/Users/cpetrik/Downloads/grDM1.csv",
col_types = cols(`Temperature treatment` = col_factor(levels = c("High",
"Control")), Species = col_factor(levels = c("A. palmata",
"M. cavernosa")), Rep = col_character()))
View(grDM1)

##APAL
-genotype response figure
APAL2<-percentDM %>% filter(percentDM$Species%in%c("A. palmata"))
ggplot(APAL2,aes(x=APAL2$genotype,y=APAL2$avg,fill=APAL2$Temp))+geom_bar(stat="identity",position="dodge")+theme_minimal()+ylab("Relative percent change in size")+xlab("Genotype")+geom_errorbar(aes(ymin=APAL2$avg-APAL2$se,ymax=APAL2$avg+APAL2$se),position="dodge")+coord_cartesian(ylim = c(0,1000))+labs(fill="Temperature")+scale_fill_manual(values=c("grey26","grey74"))+theme(legend.position = "bottom")

-species response figure
APAL1<-grDM %>% filter(grDM$Species%in%c("A. palmata"))
ggplot(APAL1,aes(x=APAL1$Temp,y=APAL1$AVG))+geom_bar(stat="identity",position="dodge")+theme_minimal()+ylab("Relative percent change in size")+xlab("Temperature")+geom_errorbar(aes(ymin=APAL1$AVG-APAL1$SE,ymax=APAL1$AVG+APAL1$SE))+coord_cartesian(ylim=c(0,1000))


##MCAV
-genotype response figure
MCAV2<-percentDM %>% filter(percentDM$Species%in%c("M. cavernosa"))
ggplot(MCAV2,aes(x=MCAV2$genotype,y=MCAV2$avg,fill=MCAV2$Temp))+geom_bar(stat="identity",position="dodge")+theme_minimal()+ylab("Relative percent change in size")+xlab("Genotype")+geom_errorbar(aes(ymin=MCAV2$avg-MCAV2$se,ymax=MCAV2$avg+MCAV2$se),position="dodge")+coord_cartesian(ylim = c(-25,350))+labs(fill="Temperature")+scale_fill_manual(values=c("grey26","grey74"))+theme(legend.position = "bottom")

-species repsonse figure

MCAV1<-grDM %>% filter(grDM$Species%in%c("M. cavernosa"))
ggplot(MCAV1,aes(x=MCAV1$Temp,y=MCAV1$AVG))+geom_bar(stat="identity",position="dodge")+theme_minimal()+ylab("Relative percent change in size")+xlab("Temperature")+geom_errorbar(aes(ymin=MCAV1$AVG-MCAV1$SE,ymax=MCAV1$AVG+MCAV1$SE))+coord_cartesian(ylim=c(0,200))
