# Supplementary material for: Optimizing seawater temperature conditions to increase the productivity of ex situ coral nurseries
Source: PeerJ. 2022 Mar 9;10:e13017. doi: 10.7717/peerj.13017 (PMC8917797; doi:10.7717/peerj.13017)
Supplement: Supplemental Information 8 [file peerj-10-13017-s008.csv]

Temperature	Time (months)	Species	Genotype	Rep	Status
Control	0	APAL	AP5	1	0
Control	1	APAL	AP5	1	0
Control	2	APAL	AP5	1	0
Control	3	APAL	AP5	1	0
Control	4	APAL	AP5	1	0
Control	5	APAL	AP5	1	0
Control	6	APAL	AP5	1	0
Control	7	APAL	AP5	1	0
Control	0	APAL	AP5	2	0
Control	1	APAL	AP5	2	0
Control	2	APAL	AP5	2	0
Control	3	APAL	AP5	2	0
Control	4	APAL	AP5	2	0
Control	5	APAL	AP5	2	0
Control	6	APAL	AP5	2	0
Control	7	APAL	AP5	2	0
Control	0	APAL	AP5	3	0
Control	1	APAL	AP5	3	0
Control	2	APAL	AP5	3	0
Control	3	APAL	AP5	3	0
Control	4	APAL	AP5	3	0
Control	5	APAL	AP5	3	0
Control	6	APAL	AP5	3	0
Control	7	APAL	AP5	3	0
Control	0	APAL	AP20	1	0
Control	1	APAL	AP20	1	0
Control	2	APAL	AP20	1	0
Control	3	APAL	AP20	1	0
Control	4	APAL	AP20	1	0
Control	5	APAL	AP20	1	0
Control	6	APAL	AP20	1	0
Control	7	APAL	AP20	1	0
Control	0	APAL	AP20	2	0
Control	1	APAL	AP20	2	0
Control	2	APAL	AP20	2	0
Control	3	APAL	AP20	2	0
Control	4	APAL	AP20	2	0
Control	5	APAL	AP20	2	0
Control	6	APAL	AP20	2	0
Control	7	APAL	AP20	2	0
Control	0	APAL	AP20	3	0
Control	1	APAL	AP20	3	0
Control	2	APAL	AP20	3	0
Control	3	APAL	AP20	3	0
Control	4	APAL	AP20	3	0
Control	5	APAL	AP20	3	0
Control	6	APAL	AP20	3	0
Control	7	APAL	AP20	3	0
Control	0	APAL	AP24	1	0
Control	1	APAL	AP24	1	0
Control	2	APAL	AP24	1	0
Control	3	APAL	AP24	1	0
Control	4	APAL	AP24	1	0
Control	5	APAL	AP24	1	0
Control	6	APAL	AP24	1	0
Control	7	APAL	AP24	1	0
Control	0	APAL	AP24	2	0
Control	1	APAL	AP24	2	0
Control	2	APAL	AP24	2	0
Control	3	APAL	AP24	2	0
Control	4	APAL	AP24	2	0
Control	5	APAL	AP24	2	0
Control	6	APAL	AP24	2	0
Control	7	APAL	AP24	2	0
Control	0	APAL	AP24	3	0
Control	1	APAL	AP24	3	0
Control	2	APAL	AP24	3	0
Control	3	APAL	AP24	3	0
Control	4	APAL	AP24	3	0
Control	5	APAL	AP24	3	0
Control	6	APAL	AP24	3	0
Control	7	APAL	AP24	3	0
Control	0	MCAV	MC1	1	0
Control	1	MCAV	MC1	1	0
Control	2	MCAV	MC1	1	0
Control	3	MCAV	MC1	1	0
Control	4	MCAV	MC1	1	0
Control	5	MCAV	MC1	1	0
Control	6	MCAV	MC1	1	0
Control	7	MCAV	MC1	1	0
Control	0	MCAV	MC1	2	0
Control	1	MCAV	MC1	2	0
Control	2	MCAV	MC1	2	0
Control	3	MCAV	MC1	2	0
Control	4	MCAV	MC1	2	0
Control	5	MCAV	MC1	2	0
Control	6	MCAV	MC1	2	0
Control	7	MCAV	MC1	2	0
Control	0	MCAV	MC1	3	0
Control	1	MCAV	MC1	3	0
Control	2	MCAV	MC1	3	0
Control	3	MCAV	MC1	3	0
Control	4	MCAV	MC1	3	0
Control	5	MCAV	MC1	3	0
Control	6	MCAV	MC1	3	0
Control	7	MCAV	MC1	3	0
Control	0	MCAV	MC11	1	0
Control	1	MCAV	MC11	1	0
Control	2	MCAV	MC11	1	0
Control	3	MCAV	MC11	1	0
Control	4	MCAV	MC11	1	0
Control	5	MCAV	MC11	1	0
Control	6	MCAV	MC11	1	0
Control	7	MCAV	MC11	1	0
Control	0	MCAV	MC11	2	0
Control	1	MCAV	MC11	2	0
Control	2	MCAV	MC11	2	0
Control	3	MCAV	MC11	2	0
Control	4	MCAV	MC11	2	0
Control	5	MCAV	MC11	2	0
Control	6	MCAV	MC11	2	0
Control	7	MCAV	MC11	2	0
Control	0	MCAV	MC11	3	0
Control	1	MCAV	MC11	3	0
Control	2	MCAV	MC11	3	0
Control	3	MCAV	MC11	3	0
Control	4	MCAV	MC11	3	0
Control	5	MCAV	MC11	3	0
Control	6	MCAV	MC11	3	0
Control	7	MCAV	MC11	3	0
Control	0	MCAV	MC36	1	0
Control	1	MCAV	MC36	1	0
Control	2	MCAV	MC36	1	0
Control	3	MCAV	MC36	1	0
Control	4	MCAV	MC36	1	0
Control	5	MCAV	MC36	1	0
Control	6	MCAV	MC36	1	0
Control	7	MCAV	MC36	1	0
Control	0	MCAV	MC36	2	0
Control	1	MCAV	MC36	2	0
Control	2	MCAV	MC36	2	0
Control	3	MCAV	MC36	2	0
Control	4	MCAV	MC36	2	0
Control	5	MCAV	MC36	2	0
Control	6	MCAV	MC36	2	0
Control	7	MCAV	MC36	2	1
Control	0	MCAV	MC36	3	0
Control	1	MCAV	MC36	3	0
Control	2	MCAV	MC36	3	0
Control	3	MCAV	MC36	3	0
Control	4	MCAV	MC36	3	0
Control	5	MCAV	MC36	3	0
Control	6	MCAV	MC36	3	0
Control	7	MCAV	MC36	3	0
High	0	APAL	AP5	1	0
High	1	APAL	AP5	1	0
High	2	APAL	AP5	1	0
High	3	APAL	AP5	1	0
High	4	APAL	AP5	1	0
High	5	APAL	AP5	1	0
High	6	APAL	AP5	1	0
High	7	APAL	AP5	1	0
High	0	APAL	AP5	2	0
High	1	APAL	AP5	2	0
High	2	APAL	AP5	2	0
High	3	APAL	AP5	2	0
High	4	APAL	AP5	2	0
High	5	APAL	AP5	2	0
High	6	APAL	AP5	2	0
High	7	APAL	AP5	2	0
High	0	APAL	AP5	3	0
High	1	APAL	AP5	3	0
High	2	APAL	AP5	3	0
High	3	APAL	AP5	3	0
High	4	APAL	AP5	3	0
High	5	APAL	AP5	3	0
High	6	APAL	AP5	3	0
High	7	APAL	AP5	3	0
High	0	APAL	AP20	1	0
High	1	APAL	AP20	1	0
High	2	APAL	AP20	1	0
High	3	APAL	AP20	1	0
High	4	APAL	AP20	1	0
High	5	APAL	AP20	1	0
High	6	APAL	AP20	1	0
High	7	APAL	AP20	1	1
High	0	APAL	AP20	2	0
High	1	APAL	AP20	2	0
High	2	APAL	AP20	2	0
High	3	APAL	AP20	2	0
High	4	APAL	AP20	2	0
High	5	APAL	AP20	2	0
High	6	APAL	AP20	2	0
High	7	APAL	AP20	2	0
High	0	APAL	AP20	3	0
High	1	APAL	AP20	3	0
High	2	APAL	AP20	3	0
High	3	APAL	AP20	3	0
High	4	APAL	AP20	3	0
High	5	APAL	AP20	3	0
High	6	APAL	AP20	3	0
High	7	APAL	AP20	3	0
High	0	APAL	AP24	1	0
High	1	APAL	AP24	1	0
High	2	APAL	AP24	1	0
High	3	APAL	AP24	1	0
High	4	APAL	AP24	1	0
High	5	APAL	AP24	1	0
High	6	APAL	AP24	1	0
High	7	APAL	AP24	1	0
High	0	APAL	AP24	2	0
High	1	APAL	AP24	2	0
High	2	APAL	AP24	2	0
High	3	APAL	AP24	2	0
High	4	APAL	AP24	2	0
High	5	APAL	AP24	2	0
High	6	APAL	AP24	2	0
High	7	APAL	AP24	2	0
High	0	APAL	AP24	3	0
High	1	APAL	AP24	3	0
High	2	APAL	AP24	3	0
High	3	APAL	AP24	3	0
High	4	APAL	AP24	3	0
High	5	APAL	AP24	3	0
High	6	APAL	AP24	3	0
High	7	APAL	AP24	3	0
High	0	MCAV	MC1	1	0
High	1	MCAV	MC1	1	0
High	2	MCAV	MC1	1	0
High	3	MCAV	MC1	1	0
High	4	MCAV	MC1	1	0
High	5	MCAV	MC1	1	0
High	6	MCAV	MC1	1	0
High	7	MCAV	MC1	1	0
High	0	MCAV	MC1	2	0
High	1	MCAV	MC1	2	0
High	2	MCAV	MC1	2	0
High	3	MCAV	MC1	2	0
High	4	MCAV	MC1	2	0
High	5	MCAV	MC1	2	0
High	6	MCAV	MC1	2	0
High	7	MCAV	MC1	2	0
High	0	MCAV	MC1	3	0
High	1	MCAV	MC1	3	0
High	2	MCAV	MC1	3	0
High	3	MCAV	MC1	3	0
High	4	MCAV	MC1	3	0
High	5	MCAV	MC1	3	0
High	6	MCAV	MC1	3	0
High	7	MCAV	MC1	3	0
High	0	MCAV	MC11	1	0
High	1	MCAV	MC11	1	0
High	2	MCAV	MC11	1	0
High	3	MCAV	MC11	1	0
High	4	MCAV	MC11	1	0
High	5	MCAV	MC11	1	0
High	6	MCAV	MC11	1	0
High	7	MCAV	MC11	1	0
High	0	MCAV	MC11	2	0
High	1	MCAV	MC11	2	0
High	2	MCAV	MC11	2	0
High	3	MCAV	MC11	2	0
High	4	MCAV	MC11	2	0
High	5	MCAV	MC11	2	0
High	6	MCAV	MC11	2	0
High	7	MCAV	MC11	2	0
High	0	MCAV	MC11	3	0
High	1	MCAV	MC11	3	0
High	2	MCAV	MC11	3	0
High	3	MCAV	MC11	3	0
High	4	MCAV	MC11	3	0
High	5	MCAV	MC11	3	0
High	6	MCAV	MC11	3	0
High	7	MCAV	MC11	3	0
High	0	MCAV	MC36	1	0
High	1	MCAV	MC36	1	0
High	2	MCAV	MC36	1	0
High	3	MCAV	MC36	1	0
High	4	MCAV	MC36	1	0
High	5	MCAV	MC36	1	0
High	6	MCAV	MC36	1	0
High	7	MCAV	MC36	1	0
High	0	MCAV	MC36	2	0
High	1	MCAV	MC36	2	0
High	2	MCAV	MC36	2	0
High	3	MCAV	MC36	2	0
High	4	MCAV	MC36	2	0
High	5	MCAV	MC36	2	0
High	6	MCAV	MC36	2	0
High	7	MCAV	MC36	2	0
High	0	MCAV	MC36	3	0
High	1	MCAV	MC36	3	0
High	2	MCAV	MC36	3	0
High	3	MCAV	MC36	3	0
High	4	MCAV	MC36	3	0
High	5	MCAV	MC36	3	0
High	6	MCAV	MC36	3	0
High	7	MCAV	MC36	3	0
