# Supplementary material for: Optimizing seawater temperature conditions to increase the productivity of ex situ coral nurseries
Source: PeerJ. 2022 Mar 9;10:e13017. doi: 10.7717/peerj.13017 (PMC8917797; doi:10.7717/peerj.13017)
Supplement: Supplemental Information 11 [file peerj-10-13017-s011.csv]

Date	Tank	Time	Temp C
11/20/2020	High	AM	29.1
11/20/2020	High	PM	29.5
11/20/2020	Control	AM	23.9
11/20/2020	Control	PM	24.9				�
11/23/2020	High	AM	30.6
11/23/2020	High	PM	30.6
11/23/2020	Control	AM	25.1
11/23/2020	Control	PM	26.3
11/24/2020	High	AM	30
11/24/2020	High	PM	30			Row Labels	Average of Temp C	StdDev of Temp C	Count of Temp C
11/24/2020	Control	AM	24.5			Control	25.27206897	1.292088996	290
11/24/2020	Control	PM	25.5			High	29.67827586	0.565419702	290
11/25/2020	High	AM	29.5			Grand Total	27.47517241	2.419695553	580
11/25/2020	High	PM	29.5
11/25/2020	Control	AM	25.2
11/25/2020	Control	PM	26.1
11/26/2020	High	AM	28.7
11/26/2020	High	PM	28
11/26/2020	Control	AM	24
11/26/2020	Control	PM	23.9
11/27/2020	High	AM	28.7
11/27/2020	High	PM	29.2
11/27/2020	Control	AM	23.2
11/27/2020	Control	PM	24.2
11/30/2020	High	AM	29.8
11/30/2020	High	PM	29
11/30/2020	Control	AM	24.8
11/30/2020	Control	PM	25.3
12/1/2020	High	AM	28.6
12/1/2020	High	PM	27.9
12/1/2020	Control	AM	22.8
12/1/2020	Control	PM	24
12/2/2020	High	AM	28.7
12/2/2020	High	PM	28.7
12/2/2020	Control	AM	22
12/2/2020	Control	PM	22.9
12/3/2020	High	AM	28
12/3/2020	High	PM	28.5
12/3/2020	Control	AM	22.5
12/3/2020	Control	PM	23
12/4/2020	High	AM	28
12/4/2020	High	PM	28.5
12/4/2020	Control	AM	23
12/4/2020	Control	PM	23.3
12/7/2020	High	AM	28.5
12/7/2020	High	PM	28.5
12/7/2020	Control	AM	24.5
12/7/2020	Control	PM	24.9
12/8/2020	High	AM	28.6
12/8/2020	High	PM	27.5
12/8/2020	Control	AM	23.7
12/8/2020	Control	PM	24
12/11/2020	High	AM	29.1
12/11/2020	High	PM	29.5
12/11/2020	Control	AM	22.9
12/11/2020	Control	PM	23.5
12/14/2020	High	AM	29.9
12/14/2020	High	PM	30
12/14/2020	Control	AM	24.4
12/14/2020	Control	PM	26
12/15/2020	High	AM	30
12/15/2020	High	PM	30
12/15/2020	Control	AM	24.5
12/15/2020	Control	PM	26.2
12/16/2020	High	AM	29.8
12/16/2020	High	PM	29.9
12/16/2020	Control	AM	24.7
12/16/2020	Control	PM	26.4
12/17/2020	High	AM	29.8
12/17/2020	High	PM	27.5
12/17/2020	Control	AM	24.6
12/17/2020	Control	PM	26.5
12/21/2020	High	AM	29.7
12/21/2020	High	PM	30
12/21/2020	Control	AM	24.5
12/21/2020	Control	PM	25.5
12/22/2020	High	AM	28.5
12/22/2020	High	PM	28.7
12/22/2020	Control	AM	23.3
12/22/2020	Control	PM	25
12/23/2020	High	AM	28.7
12/23/2020	High	PM	29.2
12/23/2020	Control	AM	22.7
12/23/2020	Control	PM	23.2
12/24/2020	High	AM	28.9
12/24/2020	High	PM	28.3
12/24/2020	Control	AM	22.7
12/24/2020	Control	PM	23
12/28/2020	High	AM	28
12/28/2020	High	PM	28.8
12/28/2020	Control	AM	22.5
12/28/2020	Control	PM	24.2
12/29/2020	High	AM	29
12/29/2020	High	PM	29
12/29/2020	Control	AM	23.5
12/29/2020	Control	PM	24.5
12/30/2020	High	AM	29.4
12/30/2020	High	PM	28.7
12/30/2020	Control	AM	24
12/30/2020	Control	PM	24.4
12/31/2020	High	AM	28.8
12/31/2020	High	PM	29
12/31/2020	Control	AM	24.5
12/31/2020	Control	PM	24.8
1/1/2021	High	AM	29.1
1/1/2021	High	PM	29.5
1/1/2021	Control	AM	25
1/1/2021	Control	PM	25.9
1/4/2021	High	AM	28.6
1/4/2021	High	PM	28.8
1/4/2021	Control	AM	24.5
1/4/2021	Control	PM	24.7
1/5/2021	High	AM	28
1/5/2021	High	PM	28.7
1/5/2021	Control	AM	23.5
1/5/2021	Control	PM	24.9
1/7/2021	High	AM	28
1/7/2021	High	PM	28.7
1/7/2021	Control	AM	23.5
1/7/2021	Control	PM	24.3
1/11/2021	High	AM	28.4
1/11/2021	High	PM	29
1/11/2021	Control	AM	23.9
1/11/2021	Control	PM	25
1/12/2021	High	AM	29.2
1/12/2021	High	PM	29.8
1/12/2021	Control	AM	24.3
1/12/2021	Control	PM	25.3
1/13/2021	High	AM	28.8
1/13/2021	High	PM	29
1/13/2021	Control	AM	23.2
1/13/2021	Control	PM	24.4
1/14/2021	High	AM	28.9
1/14/2021	High	PM	29.1
1/14/2021	Control	AM	23.4
1/14/2021	Control	PM	24.5
1/15/2021	High	AM	29
1/15/2021	High	PM	28.9
1/15/2021	Control	AM	23.7
1/15/2021	Control	PM	24.7
1/18/2021	High	AM	28.8
1/18/2021	High	PM	29
1/18/2021	Control	AM	23.8
1/18/2021	Control	PM	24.5
1/19/2021	High	AM	28.9
1/19/2021	High	PM	28.5
1/19/2021	Control	AM	24
1/19/2021	Control	PM	25
1/20/2021	High	AM	28.4
1/20/2021	High	PM	30.2
1/20/2021	Control	AM	23.1
1/20/2021	Control	PM	24.2
1/21/2021	High	AM	30
1/21/2021	High	PM	30.1
1/21/2021	Control	AM	24.1
1/21/2021	Control	PM	25.1
1/22/2021	High	AM	30
1/22/2021	High	PM	30
1/22/2021	Control	AM	23.9
1/22/2021	Control	PM	25.5
1/25/2021	High	AM	30
1/25/2021	High	PM	30
1/25/2021	Control	AM	24.7
1/25/2021	Control	PM	25.4
1/26/2021	High	AM	30
1/26/2021	High	PM	30
1/26/2021	Control	AM	25
1/26/2021	Control	PM	26.2
1/27/2021	High	AM	30
1/27/2021	High	PM	30
1/27/2021	Control	AM	25.3
1/27/2021	Control	PM	26.3
1/28/2021	High	AM	30
1/28/2021	High	PM	30
1/28/2021	Control	AM	24.8
1/28/2021	Control	PM	24.7
1/29/2021	High	AM	30
1/29/2021	High	PM	30
1/29/2021	Control	AM	23.9
1/29/2021	Control	PM	24
2/1/2021	High	AM	30
2/1/2021	High	PM	30
2/1/2021	Control	AM	24.5
2/1/2021	Control	PM	24.6
2/2/2021	High	AM	30
2/2/2021	High	PM	30
2/2/2021	Control	AM	22.8
2/2/2021	Control	PM	23.5
2/3/2021	High	AM	30
2/3/2021	High	PM	30.1
2/3/2021	Control	AM	22.7
2/3/2021	Control	PM	23.7
2/4/2021	High	AM	30
2/4/2021	High	PM	30
2/4/2021	Control	AM	22.7
2/4/2021	Control	PM	23.5
2/5/2021	High	AM	29.8
2/5/2021	High	PM	30
2/5/2021	Control	AM	24
2/5/2021	Control	PM	25.5
2/8/2021	High	AM	29.8
2/8/2021	High	PM	30
2/8/2021	Control	AM	25.1
2/8/2021	Control	PM	26.4
2/9/2021	High	AM	30
2/9/2021	High	PM	30.1
2/9/2021	Control	AM	25.2
2/9/2021	Control	PM	26.3
2/10/2021	High	AM	30
2/10/2021	High	PM	30
2/10/2021	Control	AM	25.1
2/10/2021	Control	PM	26.7
2/11/2021	High	AM	30
2/11/2021	High	PM	30
2/11/2021	Control	AM	25.2
2/11/2021	Control	PM	26.6
2/12/2021	High	AM	30
2/12/2021	High	PM	30.1
2/12/2021	Control	AM	25
2/12/2021	Control	PM	26.4
2/15/2021	High	AM	30
2/15/2021	High	PM	30
2/15/2021	Control	AM	25.6
2/15/2021	Control	PM	26.6
2/16/2021	High	AM	30
2/16/2021	High	PM	30
2/16/2021	Control	AM	25.5
2/16/2021	Control	PM	26
2/17/2021	High	AM	30
2/17/2021	High	PM	30
2/17/2021	Control	AM	25.3
2/17/2021	Control	PM	26.7
2/18/2021	High	AM	30
2/18/2021	High	PM	30
2/18/2021	Control	AM	25.4
2/18/2021	Control	PM	26.5
2/19/2021	High	AM	29.7
2/19/2021	High	PM	30
2/19/2021	Control	AM	25.6
2/19/2021	Control	PM	26
2/22/2021	High	AM	30
2/22/2021	High	PM	30
2/22/2021	Control	AM	24.8
2/22/2021	Control	PM	25.6
2/23/2021	High	AM	30
2/23/2021	High	PM	30
2/23/2021	Control	AM	25.2
2/23/2021	Control	PM	26
2/24/2021	High	AM	30
2/24/2021	High	PM	30
2/24/2021	Control	AM	25
2/24/2021	Control	PM	26.4
2/25/2021	High	AM	30
2/25/2021	High	PM	30
2/25/2021	Control	AM	25
2/25/2021	Control	PM	26.6
2/26/2021	High	AM	30
2/26/2021	High	PM	30
2/26/2021	Control	AM	25.2
2/26/2021	Control	PM	27
3/1/2021	High	AM	30
3/1/2021	High	PM	30
3/1/2021	Control	AM	25.3
3/1/2021	Control	PM	27.2
3/2/2021	High	AM	30
3/2/2021	High	PM	30
3/2/2021	Control	AM	25.2
3/2/2021	Control	PM	26.4
3/3/2021	High	AM	30
3/3/2021	High	PM	30
3/3/2021	Control	AM	25.3
3/3/2021	Control	PM	26.6
3/4/2021	High	AM	30
3/4/2021	High	PM	30
3/4/2021	Control	AM	23
3/4/2021	Control	PM	25
3/5/2021	High	AM	30
3/5/2021	High	PM	30
3/5/2021	Control	AM	23.6
3/5/2021	Control	PM	25.5
3/8/2021	High	AM	28.5
3/8/2021	High	PM	29.5
3/8/2021	Control	AM	22.7
3/8/2021	Control	PM	24.9
3/9/2021	High	AM	29.5
3/9/2021	High	PM	30
3/9/2021	Control	AM	24
3/9/2021	Control	PM	25
3/10/2021	High	AM	29.5
3/10/2021	High	PM	30
3/10/2021	Control	AM	24.3
3/10/2021	Control	PM	25.6
3/11/2021	High	AM	30
3/11/2021	High	PM	30
3/11/2021	Control	AM	24.4
3/11/2021	Control	PM	25
3/12/2021	High	AM	30
3/12/2021	High	PM	30
3/12/2021	Control	AM	23.9
3/12/2021	Control	PM	26
3/15/2021	High	AM	30
3/15/2021	High	PM	30
3/15/2021	Control	AM	25
3/15/2021	Control	PM	26.5
3/16/2021	High	AM	30
3/16/2021	High	PM	30
3/16/2021	Control	AM	24.8
3/16/2021	Control	PM	25.8
3/17/2021	High	AM	30
3/17/2021	High	PM	30
3/17/2021	Control	AM	24.6
3/17/2021	Control	PM	27
3/18/2021	High	AM	30
3/18/2021	High	PM	30
3/18/2021	Control	AM	24.9
3/18/2021	Control	PM	26.9
3/19/2021	High	AM	30
3/19/2021	High	PM	30
3/19/2021	Control	AM	24
3/19/2021	Control	PM	26
3/22/2021	High	AM	30
3/22/2021	High	PM	30
3/22/2021	Control	AM	22
3/22/2021	Control	PM	24.8
3/23/2021	High	AM	30
3/23/2021	High	PM	30
3/23/2021	Control	AM	22.8
3/23/2021	Control	PM	25.3
3/24/2021	High	AM	30
3/24/2021	High	PM	30
3/24/2021	Control	AM	24.5
3/24/2021	Control	PM	26.9
3/25/2021	High	AM	30
3/25/2021	High	PM	30
3/25/2021	Control	AM	24.8
3/25/2021	Control	PM	27
3/26/2021	High	AM	30
3/26/2021	High	PM	30
3/26/2021	Control	AM	25
3/26/2021	Control	PM	27
3/29/2021	High	AM	30
3/29/2021	High	PM	30
3/29/2021	Control	AM	25.3
3/29/2021	Control	PM	26.1
3/30/2021	High	AM	30
3/30/2021	High	PM	30
3/30/2021	Control	AM	25.2
3/30/2021	Control	PM	26.5
3/31/2021	High	AM	30
3/31/2021	High	PM	30
3/31/2021	Control	AM	25.4
3/31/2021	Control	PM	26.7
4/1/2021	High	AM	30
4/1/2021	High	PM	30
4/1/2021	Control	AM	25
4/1/2021	Control	PM	26.7
4/2/2021	High	AM	29
4/2/2021	High	PM	30
4/2/2021	Control	AM	22.2
4/2/2021	Control	PM	24.5
4/5/2021	High	AM	30
4/5/2021	High	PM	30
4/5/2021	Control	AM	24.1
4/5/2021	Control	PM	25
4/6/2021	High	AM	30
4/6/2021	High	PM	30
4/6/2021	Control	AM	23.9
4/6/2021	Control	PM	25.3
4/7/2021	High	AM	30
4/7/2021	High	PM	30
4/7/2021	Control	AM	24.2
4/7/2021	Control	PM	26
4/8/2021	High	AM	30
4/8/2021	High	PM	30
4/8/2021	Control	AM	24
4/8/2021	Control	PM	25.6
4/9/2021	High	AM	30
4/9/2021	High	PM	30
4/9/2021	Control	AM	24
4/9/2021	Control	PM	25.6
4/12/2021	High	AM	29
4/12/2021	High	PM	29.5
4/12/2021	Control	AM	23.4
4/12/2021	Control	PM	25.5
4/13/2021	High	AM	30
4/13/2021	High	PM	30
4/13/2021	Control	AM	24
4/13/2021	Control	PM	25.5
4/14/2021	High	AM	30
4/14/2021	High	PM	30
4/14/2021	Control	AM	24.5
4/14/2021	Control	PM	25.8
4/15/2021	High	AM	30
4/15/2021	High	PM	30
4/15/2021	Control	AM	25.3
4/15/2021	Control	PM	26.5
4/16/2021	High	AM	30
4/16/2021	High	PM	30
4/16/2021	Control	AM	25.4
4/16/2021	Control	PM	26.5
4/19/2021	High	AM	29.3
4/19/2021	High	PM	30
4/19/2021	Control	AM	25.8
4/19/2021	Control	PM	26.6
4/20/2021	High	AM	30
4/20/2021	High	PM	30
4/20/2021	Control	AM	25.5
4/20/2021	Control	PM	26.6
4/21/2021	High	AM	30
4/21/2021	High	PM	30
4/21/2021	Control	AM	25.8
4/21/2021	Control	PM	26.7
4/22/2021	High	AM	30
4/22/2021	High	PM	30
4/22/2021	Control	AM	25.4
4/22/2021	Control	PM	26.3
4/23/2021	High	AM	30
4/23/2021	High	PM	30
4/23/2021	Control	AM	25.2
4/23/2021	Control	PM	26.1
4/26/2021	High	AM	30
4/26/2021	High	PM	30
4/26/2021	Control	AM	25.9
4/26/2021	Control	PM	27
4/27/2021	High	AM	29.5
4/27/2021	High	PM	30
4/27/2021	Control	AM	24.7
4/27/2021	Control	PM	26.4
4/28/2021	High	AM	30
4/28/2021	High	PM	30
4/28/2021	Control	AM	25.2
4/28/2021	Control	PM	26.5
4/29/2021	High	AM	30
4/29/2021	High	PM	30
4/29/2021	Control	AM	25.6
4/29/2021	Control	PM	26.6
4/30/2021	High	AM	30
4/30/2021	High	PM	30
4/30/2021	Control	AM	25.3
4/30/2021	Control	PM	26.7
5/3/2021	High	AM	30
5/3/2021	High	PM	30
5/3/2021	Control	AM	25.5
5/3/2021	Control	PM	26.8
5/4/2021	High	AM	30
5/4/2021	High	PM	30
5/4/2021	Control	AM	25.6
5/4/2021	Control	PM	26.8
5/5/2021	High	AM	30
5/5/2021	High	PM	30
5/5/2021	Control	AM	26
5/5/2021	Control	PM	27
5/6/2021	High	AM	30
5/6/2021	High	PM	30
5/6/2021	Control	AM	25.7
5/6/2021	Control	PM	26.8
5/7/2021	High	AM	30
5/7/2021	High	PM	30
5/7/2021	Control	AM	26
5/7/2021	Control	PM	27
5/10/2021	High	AM	30
5/10/2021	High	PM	30
5/10/2021	Control	AM	25.9
5/10/2021	Control	PM	27
5/11/2021	High	AM	29.3
5/11/2021	High	PM	29.5
5/11/2021	Control	AM	25.9
5/11/2021	Control	PM	26.9
5/12/2021	High	AM	30
5/12/2021	High	PM	30
5/12/2021	Control	AM	26
5/12/2021	Control	PM	27
5/13/2021	High	AM	29.8
5/13/2021	High	PM	30
5/13/2021	Control	AM	25.9
5/13/2021	Control	PM	27
5/14/2021	High	AM	30
5/14/2021	High	PM	30
5/14/2021	Control	AM	25.7
5/14/2021	Control	PM	27
5/17/2021	High	AM	30
5/17/2021	High	PM	30
5/17/2021	Control	AM	25.7
5/17/2021	Control	PM	27
5/18/2021	High	AM	29.3
5/18/2021	High	PM	29.3
5/18/2021	Control	AM	25.1
5/18/2021	Control	PM	26.6
5/19/2021	High	AM	29.5
5/19/2021	High	PM	29.5
5/19/2021	Control	AM	25.4
5/19/2021	Control	PM	26
5/20/2021	High	AM	29.7
5/20/2021	High	PM	30
5/20/2021	Control	AM	25
5/20/2021	Control	PM	25.1
5/21/2021	High	AM	29.9
5/21/2021	High	PM	30
5/21/2021	Control	AM	24.6
5/21/2021	Control	PM	25.6
5/24/2021	High	AM	29.8
5/24/2021	High	PM	30
5/24/2021	Control	AM	25.3
5/24/2021	Control	PM	26.3
5/25/2021	High	AM	29.6
5/25/2021	High	PM	30
5/25/2021	Control	AM	24.8
5/25/2021	Control	PM	27
5/26/2021	High	AM	29.8
5/26/2021	High	PM	30
5/26/2021	Control	AM	24.3
5/26/2021	Control	PM	26.9
5/27/2021	High	AM	29.7
5/27/2021	High	PM	30
5/27/2021	Control	AM	25
5/27/2021	Control	PM	27
5/28/2021	High	AM	29.7
5/28/2021	High	PM	30
5/28/2021	Control	AM	25.2
5/28/2021	Control	PM	27
5/31/2021	High	AM	30
5/31/2021	High	PM	29.4
5/31/2021	Control	AM	25.3
5/31/2021	Control	PM	27.1
6/1/2021	High	AM	30
6/1/2021	High	PM	30
6/1/2021	Control	AM	25.4
6/1/2021	Control	PM	27.2
6/2/2021	High	AM	30
6/2/2021	High	PM	30
6/2/2021	Control	AM	25.7
6/2/2021	Control	PM	27.3
6/3/2021	High	AM	29.3
6/3/2021	High	PM	29.5
6/3/2021	Control	AM	25.7
6/3/2021	Control	PM	27.3
6/4/2021	High	AM	30
6/4/2021	High	PM	30
6/4/2021	Control	AM	25.9
6/4/2021	Control	PM	27.3
6/7/2021	High	AM	29.8
6/7/2021	High	PM	30
6/7/2021	Control	AM	26
6/7/2021	Control	PM	27.5
6/8/2021	High	AM	29.6
6/8/2021	High	PM	30
6/8/2021	Control	AM	26
6/8/2021	Control	PM	27.5
6/9/2021	High	AM	30
6/9/2021	High	PM	30
6/9/2021	Control	AM	25.6
6/9/2021	Control	PM	28.3
6/10/2021	High	AM	29.8
6/10/2021	High	PM	30
6/10/2021	Control	AM	25.8
6/10/2021	Control	PM	27.6
6/11/2021	High	AM	30
6/11/2021	High	PM	29.6
6/11/2021	Control	AM	26
6/11/2021	Control	PM	27.7
6/14/2021	High	AM	30
6/14/2021	High	PM	30
6/14/2021	Control	AM	26.1
6/14/2021	Control	PM	27.3
6/15/2021	High	AM	30
6/15/2021	High	PM	30
6/15/2021	Control	AM	27
6/15/2021	Control	PM	27.4
6/16/2021	High	AM	29.5
6/16/2021	High	PM	29.8
6/16/2021	Control	AM	27
6/16/2021	Control	PM	27.4
6/17/2021	High	AM	29.5
6/17/2021	High	PM	29.8
6/17/2021	Control	AM	27.3
6/17/2021	Control	PM	28
6/18/2021	High	AM	30
6/18/2021	High	PM	30
6/18/2021	Control	AM	27.5
6/18/2021	Control	PM	28
