# Supplementary material for: Optimizing seawater temperature conditions to increase the productivity of ex situ coral nurseries
Source: PeerJ. 2022 Mar 9;10:e13017. doi: 10.7717/peerj.13017 (PMC8917797; doi:10.7717/peerj.13017)
Supplement: Supplemental Information 12 [file peerj-10-13017-s012.csv]

Tank	AVG	sd	c	SE
Control	25.27206897	1.292088996	290	0.075874078
High	29.67827586	0.565419702	290	0.033202588
